# Supplementary material for: Co-Occurrence of Familial Non-Medullary Thyroid Cancer (FNMTC) and Hereditary Non-Polyposis Colorectal Cancer (HNPCC) Associated Tumors—A Cohort Study
Source: Front Endocrinol (Lausanne). 2021 Jul 13;12:653401. doi: 10.3389/fendo.2021.653401 (PMC8315151; doi:10.3389/fendo.2021.653401)
Supplement: Supplementary file 4 [file Table_1.xlsx]

## Sheet: Sheet1
Supplementary Table.1. Total germline variants per MMR gene across the FNMTC cohort.
Genes	# of variants / MMR gene
	(cohort =168 samples)
MSH2	1065
MLH1	190
MSH6	107
PMS2	305
EPCAM	84
MSH3	946
PMS2	125
MLH3	109
