# Supplementary material for: Co-Occurrence of Familial Non-Medullary Thyroid Cancer (FNMTC) and Hereditary Non-Polyposis Colorectal Cancer (HNPCC) Associated Tumors—A Cohort Study
Source: Front Endocrinol (Lausanne). 2021 Jul 13;12:653401. doi: 10.3389/fendo.2021.653401 (PMC8315151; doi:10.3389/fendo.2021.653401)
Supplement: Supplementary file 5 [file Table_2.xlsx]

## Sheet: Sheet1
Supplementary Table.2. Additional somatic VUS detected from TSO-Targeted sequencing of proband's thyroid tumor.
